# Supplementary material for: Postprandial Metabolomic Profiling: Insights into Macronutrient-Specific Metabolic Responses in Healthy Individuals
Source: Nutrients. 2024 Nov 4;16(21):3783. doi: 10.3390/nu16213783 (PMC11547817; doi:10.3390/nu16213783)
Supplement: Supplementary file 1 [file nutrients-16-03783-s001.zip]

Archive with 1 entries (1 files):
- nutrients-3260157-supplementary.xlsx
