# Supplementary material for: Postprandial Metabolomic Profiling: Insights into Macronutrient-Specific Metabolic Responses in Healthy Individuals
Source: Nutrients. 2024 Nov 4;16(21):3783. doi: 10.3390/nu16213783 (PMC11547817; doi:10.3390/nu16213783)
Supplement: Supplementary file 1 [file nutrients-16-03783-s001.zip › nutrients-3260157-supplementary.xlsx]

## Sheet: Suppl.Table S1 (21 Glucose)
Table S1: Endogenous metabolites were identified as significantly dysregulated for glucose after applying one-way ANOVA at multiple time points (0, 1, 2, and 3)
Compound	m/z	RT	p ( [0] vs [1] vs [2] vs [3] )	Compound ID	Compound name
0.55_147.0070m/z	147.007	0.55095	0.034664	HMDB0059735	5-Methylfuran-2-carboxylic acid
0.67_277.1404m/z	277.14	0.670933	0.0416615	HMDB0013134	Fumarycarnitine
1.59_318.0851m/z	318.085	1.59083	0.0100603	HMDB0006038	3'-O-Methylguanosine
10.83_816.5008m/z	816.501	10.8277	0.010885	HMDB0271324	PG(i-14:0/22:6(5Z,8E,10Z,13Z,15E,19Z)-2OH(7S, 17S))
11.65_187.1315m/z	187.132	11.6479	0.0100546	6544	3-Hydroxycapric acid
12.14_213.1482m/z	213.148	12.1395	0.0100984	HMDB0010727	3-Oxododecanoic acid
12.99_396.3078m/z	396.308	12.9889	0.0447221	HMDB0011549	MG(0:0/20:4(8Z,11Z,14Z,17Z)/0:0)
14.00_241.1787m/z	241.179	13.997	0.0293081	HMDB0010730	3-Oxotetradecanoic acid
14.22_899.6340m/z	899.634	14.2181	0.0344799	HMDB0272287	PG(i-24:0/PGF1alpha)
14.44_688.3835m/z	688.384	14.4428	0.0269545	HMDB0294475	DG(10:0/0:0/LTE4)
16.68_720.4903n	719.483	16.6776	0.0167569	HMDB0267058	PA(18:1(12Z)-2OH(9,10)/a-17:0)
17.22_883.7037m/z	883.704	17.2206	0.0280749	HMDB0043665	TG(15:0/18:4(6Z,9Z,12Z,15Z)/18:1(9Z))
18.06_309.2771m/z	309.277	18.055	0.0127791	HMDB0061659	2(R)-hydroxyicosanoic acid
18.52_362.2099m/z	362.21	18.5237	0.0462929	HMDB0267556	PA(20:4(6Z,8E,10E,14Z)-2OH(5S,12R)/i-14:0)
4.59_178.0487m/z	178.049	4.5905	0.000796857	HMDB0094701	N-Acetylproline
4.61_499.1715m/z	499.171	4.60765	0.0441247	HMDB0004135	Poly-g-D-glutamate
5.38_397.0703m/z	397.07	5.3795	0.000976538	HMDB0060415	6-Thioguanosine monophosphate
6.30_137.0307m/z	137.031	6.29978	0.0202542	HMDB0001049	gamma-Glutamylcysteine
7.41_324.1921m/z	324.192	7.4088	0.0315737	MGDG(18:4/7:0)	MGDG(18:4/7:0)
7.92_310.9254m/z	310.925	7.91755	0.0428136	CSID161681	2,3-bisphospho-D-glyceric acid
8.02_524.2575m/z	524.257	8.02052	0.0418224	HMDB0279703	PIP(20:3(8Z,11Z,14Z)-2OH(5,6)/20:2(11Z,14Z))

## Sheet: Suppl. Table S2 ( 59  protein)
Table S2: Endogenous metabolites were identified as significantly dysregulated for protein after applying one-way ANOVA at multiple time points (0, 1, 2, and 3)
Compound	m/z	RT	p ( [0] vs [1] vs [2] vs [3] )	Compound ID	Compound name
0.67_296.1509m/z	296.151	0.670933	0.0281508	HMDB0001097	Protoporphyrinogen IX
1.15_408.0558m/z	408.056	1.14517	0.042451	HMDB0001397	Guanosine monophosphate
1.86_390.0437m/z	390.044	1.85975	0.0365576	HMDB0001155	Diadenosine triphosphate
11.18_464.2985m/z	464.298	11.1849	0.0270133	HMDB0241557	(6Z,9Z,12Z,15Z)-Octadeca-6,9,12,15-tetraenoylcarnitine
11.36_817.4846n	838.459	11.3564	0.00299015	HMDB0285048	PE(DiMe(9,3)/22:5(4Z,7Z,10Z,13Z,19Z)-O(16,17))
11.53_240.2292m/z	240.229	11.5252	0.0387491	CSID4446493	5,10-Pentadecadienal
11.96_448.3044m/z	448.304	11.9566	0.0310777	HMDB0242006	N-Arachidonoyl Valine
12.17_446.2888m/z	446.289	12.1738	0.00167621	HMDB0242083	N-Eicosapentaenoyl Valine
12.17_514.2767m/z	514.277	12.1738	0.0214814	HMDB0241876	(5Z)-7-[(1R,2R,5S)-5-Hydroxy-2-[(1E,3S,5Z)-3-hydroxyocta-1,5-dien-1-yl]-3-oxocyclopentyl]hept-5-enoylcarnitine
12.17_576.2485m/z	576.249	12.1738	0.00265176	HMDB0001045	Enkephalin L
12.57_269.1738m/z	269.174	12.5681	0.000284077	HMDB0000560	Goshuyic acid
12.95_252.6308m/z	252.631	12.9546	0.0299314	HMDB0241558	7,14-Dihydroxyoctadeca-4,8,10,12-tetraenedioylcarnitine
13.15_806.5179m/z	806.518	13.1454	2.21707e-05	HMDB0112540	PS(20:1(11Z)/14:0)
13.15_868.4895m/z	868.49	13.1454	1.91166e-05	HMDB0281636	PS(18:2(9Z,12Z)/20:4(6E,8Z,11Z,14Z)-OH(5S))
13.16_832.5313m/z	832.531	13.1625	0.00982922	HMDB0112544	PS(20:1(11Z)/16:1(9Z))
13.18_1007.6287m/z	1007.63	13.1796	0.00489974	HMDB0004888	Ganglioside GA2 (d18:1/12:0)
13.18_555.3523n	576.327	13.1796	5.29161e-05	HMDB0242420	Deoxycholyltyrosine
13.18_575.3358m/z	575.336	13.1796	0.000210893	HMDB0266643	PA(8:0/18:1(12Z)-O(9S,10R))
13.18_646.2514m/z	646.251	13.1796	2.38087e-05	CSID10128138	L-Prolyl-L-leucine
13.18_898.6237n	919.598	13.1796	2.73015e-05	HMDB0272187	PG(i-24:0/20:3(5Z,8Z,11Z)-O(14R,15S))
13.18_936.5128m/z	936.513	13.1796	0.0033835	HMDB0269734	PG(LTE4/20:3(5Z,8Z,11Z))
13.30_271.1896m/z	271.19	13.2997	0.0407195	HMDB0000499	5-Tetradecenoic acid
13.47_448.3053m/z	448.305	13.4712	7.0044e-06	HMDB0062339	N-Palmitoyl phenylalanine
13.47_807.5198m/z	807.52	13.4712	0.0353874	HMDB0290363	SM(d17:1/PGF2alpha)
13.47_868.4910m/z	868.491	13.4712	0.00144132	HMDB0282446	PS(18:3(10,12,15)-OH(9)/20:3(5Z,8Z,11Z))
14.00_286.2121n	285.205	13.997	0.0151377	HMDB0000672	Hexadecanedioic acid
14.17_416.5658m/z	416.566	14.1667	0.00200266	HMDB0001206	Acetyl-CoA
14.17_470.2520m/z	470.252	14.1667	0.00336649	HMDB0274569	PGP(a-17:0/PGF1alpha)
14.18_488.2677m/z	488.268	14.1838	0.000349814	HMDB0274651	PGP(a-21:0/20:4(8Z,11Z,14Z,17Z)-2OH(5S,6R))
14.20_414.2961m/z	414.296	14.201	0.00458321	HMDB0241928	N-Palmitoyl Leucine
14.20_472.2982m/z	472.298	14.201	0.000196052	CSID4446957	3a,7a,12b-Trihydroxy-5b-cholanoic acid
14.44_432.3089m/z	432.309	14.4428	4.89141e-06	HMDB0241516	(9E)-Heptadec-9-enoylcarnitine
14.89_498.2885m/z	498.289	14.8886	0.0266949	HMDB0241797	(5Z)-7-[(1R)-2-[(1E,3S)-3-Hydroxyoct-1-en-1-yl]-5-oxocyclopent-2-en-1-yl]hept-5-enoylcarnitine
14.92_513.2746n	512.267	14.9229	0.0138385	HMDB0260480	MG(LTE4/0:0/0:0)
15.64_498.2888m/z	498.289	15.6374	0.00701845	HMDB0241820	(5Z)-7-[(1R,2E,5S)-5-Hydroxy-2-[(2E)-oct-2-en-1-ylidene]-3-oxocyclopentyl]hept-5-enoylcarnitine
15.65_566.2777m/z	566.278	15.6546	0.049687	HMDB0240604	LysoPS(18:2(9Z,12Z)/0:0)
16.75_577.3826m/z	577.383	16.7462	0.0464906	HMDB0115608	PA(10:0/a-17:0)
16.85_747.5608m/z	747.561	16.849	0.0430808	HMDB0296592	DG(22:6(5Z,7Z,10Z,13Z,16Z,19Z)-OH(4)/21:0/0:0)
17.00_557.4459m/z	557.446	16.9977	0.00955333	HMDB0093460	DG(a-15:0/0:0/13:0)
17.24_557.3526m/z	557.353	17.2377	0.0406602	HMDB0114762	LysoPA(a-25:0/0:0)
17.41_805.3591m/z	805.359	17.4092	0.0287606	HMDB0274835	PGP(i-12:0/18:2(10E,12Z)+=O(9))
17.43_577.3504m/z	577.35	17.4263	0.0431259	HMDB0036442	3beta,15alpha-Diacetoxylanosta-8,24-dien-26-oic acid
17.58_557.4448m/z	557.445	17.5807	0.00671279	HMDB0093463	DG(15:0/i-13:0/0:0)
17.79_395.3507m/z	395.351	17.7864	0.0458501	HMDB0011551	MG(0:0/22:0/0:0)
17.80_689.4758m/z	689.476	17.8036	0.0359907	HMDB0116648	PG(a-13:0/i-18:0)
18.28_705.5059m/z	705.506	18.2779	0.0467013	HMDB0299715	DG(i-18:0/22:6(4Z,7Z,10Z,12E,16Z,19Z)-OH(14)/0:0)
18.30_621.4888m/z	621.489	18.295	0.0159486	HMDB0056175	DG(16:1n7/0:0/22:5n3)
18.30_685.4537m/z	685.454	18.295	0.0393719	HMDB0294878	DG(6 keto-PGF1alpha/13:0/0:0)
18.30_809.3923m/z	809.392	18.295	0.0349883	HMDB0274827	PGP(i-12:0/20:3(8Z,11Z,14Z)-2OH(5,6))
18.36_557.4447m/z	557.445	18.3636	0.0386066	HMDB0093462	DG(i-15:0/0:0/i-13:0)
18.67_575.4654m/z	575.465	18.6722	0.044095	HMDB0093007	DG(10:0/i-21:0/0:0)
19.44_557.4494m/z	557.449	19.4381	0.0148777	HMDB0112108	FAHFA(16:1(9Z)/9-O-18:0)
20.00_577.4809m/z	577.481	19.9982	0.0172329	HMDB0094827	TG(i-12:0/8:0/i-13:0)
5.60_357.2545m/z	357.254	5.60242	0.0352997	HMDB0295958	DG(20:5(7Z,9Z,11E,13E,17Z)-3OH(5,6,15)/0:0/18:0)
6.68_942.5115m/z	942.512	6.67698	0.0199828	HMDB0272571	PGP(20:5(7Z,9Z,11E,13E,17Z)-3OH(5,6,15)/18:0)
8.53_504.4777m/z	504.478	8.52932	0.0334393	HMDB0006347	Hexacosanoyl carnitine
8.65_1096.5340m/z	1096.53	8.6493	0.0215499	HMDB0278755	PIP(18:0/6 keto-PGF1alpha)
9.43_214.1427m/z	214.143	9.43048	0.0487489	HMDB0013279	N-Nonanoylglycine
9.62_294.0121m/z	294.012	9.62127	0.0477696	HMDB0001319	Pyridoxine 5'-phosphate

## Sheet: Suppl. Table S3 ( 156 lipids) 
Table S3: Endogenous metabolites were identified as significantly dysregulated for lipid after applying one-way ANOVA at multiple time points (0, 1, 2, and 3)
Compound	m/z	RT	p ( [0] vs [1] vs [2] vs [3] )	Compound ID	Compound name
0.67_147.1115m/z	147.112	0.670933	0.000800809	HMDB0062225	(2E)-Decenoyl-ACP
0.67_291.1538m/z	291.154	0.670933	0.00395013	HMDB0072866	MG(10:0/0:0/0:0)
0.67_309.1653m/z	309.165	0.670933	0.00187909	HMDB0241030	2-hydroxy-3-methylbutanedioylcarnitine
0.67_579.1118m/z	579.112	0.670933	0.0147312	HMDB0040862	Piceatannol 4'-galloylglucoside
0.69_321.0334m/z	321.033	0.688067	0.00212098	HMDB0033649	O-Demethylfonsecin
0.74_145.0958m/z	145.096	0.739483	0.00169827	CSID26001508	5-Amino-D-isoleucine
0.74_191.0758m/z	191.076	0.7395	0.000821747	HMDB0012115	(3S,5S)-3,5-Diaminohexanoate
0.74_308.1555n	307.148	0.739483	0.00285687	HMDB0034879	1-[(5-Amino-5-carboxypentyl)amino]-1-deoxyfructose
0.76_203.0541m/z	203.054	0.756633	0.0150083	HMDB0011632	L-Iditol
0.80_782.4415m/z	782.442	0.802517	0.0410833	HMDB0263196	PA(15:0/LTE4)
0.86_218.0886n	239.063	0.859483	0.0459494	HMDB0003764	Glutamylalanine
0.86_286.1058m/z	286.106	0.859483	0.0207865	HMDB0002224	5-Methyldeoxycytidine
0.86_392.1359m/z	392.136	0.859483	0.0495045	HMDB0041623	N6-Carbamoyl-L-threonyladenosine
0.88_536.2217n	517.204	0.876617	0.0236258	HMDB0010345	Aldosterone 18-glucuronide
1.35_251.0787m/z	251.079	1.35118	0.0331924	HMDB0033249	6-Chloro-N-(1-methylethyl)-1,3,5-triazine-2,4-diamine
1.57_130.0848m/z	130.085	1.57368	0.00790629	CSID69017	D-Isoleucine
1.57_293.1448n	292.138	1.57368	0.0281896	HMDB0241652	3,4,5-Trihydroxypentanoylcarnitine
1.59_172.0956m/z	172.096	1.59083	0.0492623	73549	Acetyl-DL-Leucine
1.59_318.0851m/z	318.085	1.59083	0.0383129	HMDB0006038	3'-O-Methylguanosine
1.74_123.0431m/z	123.043	1.73973	0.0287499	HMDB0000635	Succinylacetone
1.74_147.0423m/z	147.042	1.73973	0.0331862	HMDB0002643	3-(3-Hydroxyphenyl)-3-hydroxypropanoic acid
1.99_245.1120m/z	245.112	1.98507	0.000591238	HMDB0011172	gamma-Glutamylvaline
10.01_667.4037m/z	667.404	10.0101	0.0279498	HMDB0262875	PA(PGE2/13:0)
10.06_193.0883m/z	193.088	10.0591	0.00020077	HMDB0041666	3-Hydroxyphenyl-valeric acid
10.10_855.7363m/z	855.736	10.0958	0.0242627	HMDB0004976	GlcCer(d18:1/26:1(17Z))
10.30_459.2415m/z	459.242	10.3016	0.00176366	HMDB0276923	PI(18:3(9Z,12Z,15Z)/20:5(5Z,8Z,10E,14Z,17Z)-OH(12))
10.39_219.1370m/z	219.137	10.3875	0.0111317	HMDB0241923	N-Palmitoyl Cysteine
10.84_274.0784m/z	274.078	10.8448	0.0417507	HMDB0028739	Asparaginyl-Proline
11.35_839.4225m/z	839.422	11.3536	0.0246214	HMDB0267349	PA(i-12:0/LTE4)
11.51_382.3290m/z	382.329	11.508	0.0496118	HMDB0013657	2-Arachidonyl Glycerol ether
12.21_380.3124m/z	380.312	12.2055	0.0275707	HMDB0013336	3-Hydroxyhexadecanoylcarnitine
12.34_406.3254m/z	406.325	12.3428	0.0300515	HMDB0011153	MG(P-18:0/0:0/0:0)
12.36_1164.5938m/z	1164.59	12.3599	0.0371232	HMDB0294339	CDP-DG(i-22:0/20:3(8Z,11Z,14Z)-2OH(5,6))
13.08_279.2300m/z	279.23	13.0767	0.000705961	HMDB0010736	3-Oxooctadecanoic acid
13.25_250.1433m/z	250.143	13.2483	0.0210298	HMDB0241690	Hepta-2,4-dienoylcarnitine
13.93_390.3350m/z	390.335	13.9265	0.0267564	HMDB0241529	(13Z)-Octadec-13-enoylcarnitine
14.00_241.1787m/z	241.179	13.997	0.0424552	HMDB0010730	3-Oxotetradecanoic acid
14.39_784.5814n	783.574	14.3914	0.011587	HMDB0290470	SM(d18:0/20:4(6Z,8E,10E,14Z)-2OH(5S,12R))
14.80_1036.5057m/z	1036.51	14.8029	0.026861	HMDB0293034	CDP-DG(22:5(4Z,7Z,10Z,13Z,19Z)-O(16,17)/a-17:0)
14.80_1098.4781m/z	1098.48	14.8029	0.00912109	HMDB0291628	CDP-DG(PGJ2/18:3(9Z,12Z,15Z))
14.80_838.5570m/z	838.557	14.8029	0.0477131	HMDB0289521	PC(P-16:0/PGF1alpha)
14.82_968.5348m/z	968.535	14.8201	0.0175522	HMDB0271810	PG(i-19:0/LTE4)
14.84_1131.6497m/z	1131.65	14.8372	0.00449782	HMDB0116977	CL(8:0/8:0/13:0/18:2(9Z,11Z))
14.84_564.3305m/z	564.33	14.8372	0.0421594	HMDB0010386	LysoPC(18:2(9Z,12Z)/0:0)
14.84_588.3299m/z	588.33	14.8372	0.027443	HMDB0010395	LysoPC(20:4(5Z,8Z,11Z,14Z)/0:0)
14.87_664.1003m/z	664.1	14.8715	0.000390327	HMDB0001179	Nicotinic acid adenine dinucleotide
14.89_662.3258m/z	662.326	14.8886	0.032632	HMDB0288876	PC(2:0/20:4(8Z,11Z,14Z,17Z)-2OH(5S,6R))
14.89_948.4301m/z	948.43	14.8886	0.000377879	HMDB0292830	CDP-DG(18:3(9,11,15)-OH(13)/a-13:0)
14.96_879.3975m/z	879.397	14.9572	0.0172547	HMDB0274861	PGP(i-12:0/22:6(5Z,7Z,10Z,13Z,16Z,19Z)-OH(4))
15.05_348.1417m/z	348.142	15.0544	0.0293842	HMDB0241777	Nona-5,7-dienedioylcarnitine
15.12_930.5414m/z	930.541	15.1229	0.0102047	HMDB0289256	PC(TXB2/DiMe(9,3))
15.29_554.3254m/z	554.325	15.2944	0.0451289	HMDB0011492	LysoPE(0:0/22:2(13Z,16Z))
15.72_1019.6184m/z	1019.62	15.7232	0.0380726	HMDB0289148	PC(LTE4/DiMe(13,5))
15.81_431.2625m/z	431.262	15.8135	0.0474072	HMDB0269601	PG(20:2(11Z,14Z)/20:4(6E,8Z,11Z,14Z)-OH(5S))
16.00_1169.6080m/z	1169.61	16.0022	0.044778	HMDB0293093	CDP-DG(a-21:0/20:3(8Z,11Z,14Z)-2OH(5,6))
16.02_1007.5705m/z	1007.57	16.0193	0.041388	HMDB0010011	PIP(20:3(8Z,11Z,14Z)/18:0)
16.20_277.2147m/z	277.215	16.1975	0.00215419	HMDB0000220	Palmitic acid
16.35_371.2567m/z	371.257	16.3452	0.0470235	HMDB0000502	3-Oxocholic acid
16.40_253.2149m/z	253.215	16.4033	0.0135893	HMDB0112192	6-Hydroxyhexadecanoic acid
16.68_1007.6104m/z	1007.61	16.6776	0.0314649	HMDB0288109	PC(22:3(10Z,13Z,16Z)/LTE4)
16.68_279.2308m/z	279.231	16.6776	0.0320993	HMDB0031127	5-Hexyltetrahydro-2-furanoctanoic acid
16.68_409.1891m/z	409.189	16.6776	0.0198768	HMDB0012550	12-Oxo-20-carboxy-leukotriene B4
16.68_643.4230m/z	643.423	16.6776	0.0385702	HMDB0297325	DG(a-13:0/0:0/PGD2)
16.68_711.4110m/z	711.411	16.6776	0.0478321	HMDB0264350	PA(18:4(6Z,9Z,12Z,15Z)/20:4(6E,8Z,11Z,14Z)+=O(5))
16.68_818.4549m/z	818.455	16.6776	0.0424466	HMDB0280931	PS(6 keto-PGF1alpha/14:1(9Z))
16.83_376.2589n	375.252	16.8319	0.0356108	HMDB0011550	MG(0:0/20:5(5Z,8Z,11Z,14Z,17Z)/0:0)
17.11_354.1985m/z	354.199	17.1114	0.0445982	HMDB0262883	PA(PGJ2/13:0)
17.22_1043.3414m/z	1043.34	17.2206	0.0133333	HMDB0006600	Sialyllacto-N-tetraose b
17.22_281.2461m/z	281.246	17.2206	0.0254749	HMDB0112193	6-Hydroxyoctadecanoic acid
17.22_411.2046m/z	411.205	17.2206	0.019379	HMDB0012551	12-oxo-20-dihydroxy-leukotriene B4
17.22_585.2409m/z	585.241	17.2206	0.0457696	HMDB0266561	PA(2:0/22:6(4Z,8Z,10Z,13Z,16Z,19Z)-OH(7))
17.22_698.2589m/z	698.259	17.2206	0.00852352	HMDB0012177	5-Methyltetrahydropteroyltri-L-glutamic acid
17.22_715.4403m/z	715.44	17.2206	0.0350981	HMDB0264042	PA(20:4(5Z,8Z,11Z,13E)+=O(15)/18:2(9Z,12Z))
17.22_721.5198m/z	721.52	17.2206	0.041359	HMDB0295965	DG(18:0/0:0/20:4(8Z,11Z,14Z,17Z)-2OH(5S,6R))
17.22_851.4169m/z	851.417	17.2206	0.00656408	HMDB0275018	PGP(PGE2/i-14:0)
17.22_883.7037m/z	883.704	17.2206	0.00514841	HMDB0043665	TG(15:0/18:4(6Z,9Z,12Z,15Z)/18:1(9Z))
17.22_913.3854m/z	913.385	17.2206	0.00701564	CSID4575348	Peptidoglycan(N-acetyl-D-glucosamine)
17.79_437.1636m/z	437.164	17.7918	0.0321572	HMDB0001534	5-Formiminotetrahydrofolic acid
2.28_272.1341m/z	272.134	2.28257	0.0430703	HMDB0006790	Galactosylglycerol
2.41_130.0849m/z	130.085	2.40788	0.00477553	CSID834	Leucine
2.41_448.1396m/z	448.14	2.40788	0.000114722	HMDB0060942	N-Desmethylrosuvastatin
2.48_719.2379m/z	719.238	2.47645	0.0325078	HMDB0006584	6-Sialyl-N-acetyllactosamine
2.51_217.1519m/z	217.152	2.5054	0.0147899	HMDB0013113	1-Undecanol
2.67_309.1077m/z	309.108	2.665	0.00568967	HMDB0062645	N(2)-phenylacetyl-L-glutaminate
2.97_143.0381m/z	143.038	2.9682	0.0339375	HMDB0062501	N-Acetyl-serylaspartic acid
2.97_247.1264m/z	247.126	2.9682	0.0053309	HMDB0059736	2-Hydroxyundecanoate
3.28_660.3105n	659.303	3.27637	0.0228151	HMDB0002158	Coproporphyrinogen I
3.34_245.0911m/z	245.091	3.34492	0.00517947	HMDB0013713	N-Acetyltryptophan
3.34_298.0917m/z	298.092	3.34492	0.00846843	HMDB0011716	N-Acetylvanilalanine
3.36_204.0877n	203.08	3.36207	0.0040911	HMDB0000929	L-Tryptophan
3.36_219.0751m/z	219.075	3.36207	0.00502203	HMDB0000472	5-Hydroxy-L-tryptophan
3.36_317.0960m/z	317.096	3.36207	0.026381	HMDB0029001	Phenylalanylmethionine
3.57_1143.5680n	1142.56	3.56775	0.0464821	HMDB0292353	CDP-DG(22:3(10Z,13Z,16Z)/PGF2alpha)
3.98_130.0849m/z	130.085	3.97913	0.000210419	CSID5880	L-(+)-Leucine
3.98_223.1067m/z	223.107	3.97913	7.6595e-05	HMDB0094713	N-Acetylisoputreanine
4.04_333.1316n	332.124	4.042	0.0358845	HMDB0029160	gamma-Glutamyltryptophan
4.14_877.4638n	876.457	4.14483	0.0150207	HMDB0283545	PS(5-iso PGF2VI/22:6(4Z,7Z,10Z,13Z,16Z,19Z))
4.14_886.4359n	907.411	4.14483	0.0195961	HMDB0273067	PGP(18:3(6Z,9Z,12Z)/20:4(5Z,8Z,11Z,13E)+=O(15))
4.26_294.1196n	293.112	4.26483	0.0344478	HMDB0029156	Glutamylphenylalanine
4.26_851.4855n	850.478	4.26483	0.0342951	HMDB0262584	PE(20:5(5Z,8Z,11Z,14Z,17Z)/TXB2)
4.28_142.0654m/z	142.065	4.27668	0.00243057	HMDB0011171	gamma-Glutamylleucine
4.28_146.0589m/z	146.059	4.27668	0.00884484	HMDB0000158	L-Tyrosine
4.29_132.0812m/z	132.081	4.29382	0.0047875	HMDB0000022	3-Methoxytyramine
4.44_388.1698m/z	388.17	4.43623	1.41477e-06	HMDB0241282	(2E,6E,8E)-Dodeca-2,6,8-trienedioylcarnitine
4.54_517.2577m/z	517.258	4.53908	0.0377786	HMDB0266581	PA(2:0/20:3(6,8,11)-OH(5))
4.55_132.1006m/z	132.101	4.54527	0.000318903	HMDB0010719	trans-Hex-2-enoic acid
4.55_151.0441m/z	151.044	4.54527	0.0423798	HMDB0028825	Glutamylmethionine
4.55_198.1106m/z	198.111	4.54527	7.14714e-05	HMDB0013125	Hydroxypropionylcarnitine
4.55_261.1419m/z	261.142	4.54527	0.000343321	HMDB0000387	3-Hydroxydodecanoic acid
4.61_499.1715m/z	499.171	4.60765	0.00647993	HMDB0004135	Poly-g-D-glutamate
4.76_433.0071m/z	433.007	4.76192	0.00155851	HMDB0001000	dUDP
4.92_243.1690m/z	243.169	4.91618	0.0120196	HMDB0028910	Isoleucyl-Isoleucine
5.00_797.3585m/z	797.359	5.00188	0.0351695	HMDB0274829	PGP(i-12:0/5-iso PGF2VI)
5.08_773.4304m/z	773.43	5.08188	0.0365435	HMDB0012120	(Mannosyl)4-(N-acetylglucosaminyl)2-diphosphodolichol
5.18_831.4086m/z	831.409	5.1795	0.0230433	DGDG(18:4/7:0)	DGDG(18:4/7:0)
5.21_238.6433m/z	238.643	5.21378	0.0488985	HMDB0011473	LysoPE(0:0/16:0)
5.38_245.1829m/z	245.183	5.3795	0.0299275	HMDB0013316	Tridecanol
5.41_483.2446m/z	483.245	5.40755	0.0342771	HMDB0114758	LysoPA(20:2(11Z,14Z)/0:0)
5.43_471.2130m/z	471.213	5.43093	0.0398823	HMDB0273193	PGP(18:3(9Z,12Z,15Z)/20:5(7Z,9Z,11E,13E,17Z)-3OH(5,6,15))
5.49_967.5136m/z	967.514	5.49327	0.0342278	HMDB0277341	PI(20:3(5Z,8Z,11Z)/20:5(6E,8Z,11Z,14Z,17Z)-OH(5))
5.50_174.0539m/z	174.054	5.49957	0.0390655	HMDB0060367	3-Carbamoyl-2-phenylpropionic acid
5.54_617.3502m/z	617.35	5.54468	0.0477517	HMDB0266683	PA(8:0/PGF1alpha)
5.60_172.0955m/z	172.096	5.5961	0.00289917	43866	N-Acetylleucine
5.67_607.2742m/z	607.274	5.67105	0.048518	HMDB0291734	CDP-DG(LTE4/20:1(11Z))
5.77_990.4471n	507.222	5.7739	0.0251384	HMDB0279278	PIP(PGJ2/18:3(6Z,9Z,12Z))
5.83_946.9227m/z	946.923	5.82532	0.0295027	HMDB0054380	TG(22:2(13Z,16Z)/18:0/O-18:0)
5.84_432.0126m/z	432.013	5.83608	0.0187895	HMDB0001508	dADP
5.84_561.9732m/z	561.973	5.83608	0.0242914	HMDB0006822	Formamidopyrimidine nucleoside triphosphate
5.88_716.3837m/z	716.384	5.87673	0.0193489	HMDB0262729	PA(10:0/22:5(4Z,7Z,10Z,13Z,19Z)-O(16,17))
6.28_202.1062m/z	202.106	6.27605	2.39055e-05	HMDB0000201	L-Acetylcarnitine
6.34_464.2460n	445.228	6.34462	0.0251763	HMDB0010327	Dehydroisoandrosterone 3-glucuronide
6.36_1057.5046m/z	1057.5	6.36175	0.0194377	HMDB0280354	PIP(20:5(7Z,9Z,11E,13E,17Z)-3OH(5,6,15)/22:3(10Z,13Z,16Z))
6.42_447.2163m/z	447.216	6.41977	0.0261695	HMDB0272441	PGP(5-iso PGF2VI/16:1(9Z))
6.56_900.4701m/z	900.47	6.557	0.0286128	HMDB0281493	PS(20:5(7Z,9Z,11E,13E,17Z)-3OH(5,6,15)/18:1(11Z))
6.67_542.7713m/z	542.771	6.67033	0.00858309	HMDB0294123	CDP-DG(PGJ2/i-20:0)
6.79_1098.8026m/z	1098.8	6.79135	0.049959	DGDG(20:2/26:2)	DGDG(20:2/26:2)
6.91_538.2644m/z	538.264	6.91035	0.00794367	HMDB0280310	PIP(PGD2/22:3(10Z,13Z,16Z))
6.93_355.1151m/z	355.115	6.92748	0.00545446	HMDB0011741	gamma-Glutamyltyrosine
6.98_415.2413m/z	415.241	6.98002	0.00255828	HMDB0271391	PG(PGF2alpha/i-15:0)
7.03_357.2407m/z	357.241	7.03145	0.0118486	HMDB0260495	MG(20:5(5Z,8Z,10E,14Z,17Z)-OH(12)/0:0/0:0)
7.15_601.5275m/z	601.528	7.15143	0.0136815	HMDB0004949	Cer(d18:1/16:0)
7.16_871.4124m/z	871.412	7.16177	0.00922436	HMDB0275161	PGP(i-15:0/20:5(5Z,8Z,10E,14Z,17Z)-OH(12))
7.19_800.4898m/z	800.49	7.18585	0.0399717	HMDB0285242	PE(P-16:0/20:4(6E,8Z,11Z,13E)-2OH(5S,15S))
7.28_459.7151m/z	459.715	7.2818	0.0403846	HMDB0116052	CDP-DG(18:2(9Z,11Z)/i-12:0)
7.33_791.3896m/z	791.39	7.33322	0.0181269	HMDB0116530	PGP(i-12:0/18:2(9Z,11Z))
7.71_849.4400n	814.426	7.71172	0.0186188	HMDB0282012	PS(20:5(7Z,9Z,11E,13E,17Z)-3OH(5,6,15)/18:4(6Z,9Z,12Z,15Z))
7.97_342.2344m/z	342.234	7.96897	0.0255148	HMDB0114898	PA(18:1(11Z)/15:0)
7.97_398.2274m/z	398.227	7.96897	0.015959	HMDB0271290	PG(PGJ2/i-14:0)
8.11_757.7120m/z	757.712	8.10623	0.0394714	HMDB0071872	TG(8:0/18:0/21:0)
8.29_534.2747m/z	534.275	8.2876	0.0140736	HMDB0280275	PIP(22:2(13Z,16Z)/PGF1alpha)
8.31_842.6244m/z	842.624	8.30633	0.0456191	HMDB0266293	PA(24:0/20:4(5Z,8Z,11Z,13E)-OH(15S))
8.34_890.5835m/z	890.584	8.34062	0.0315318	HMDB0112885	PS(24:0/16:1(9Z))
8.65_665.4692m/z	665.469	8.6493	0.036321	HMDB0299448	DG(i-17:0/18:2(10E,12Z)+=O(9)/0:0)
9.24_611.4028m/z	611.403	9.24392	0.0488304	HMDB0120922	CL(8:0/14:0/14:0/i-17:0)
9.42_459.2126m/z	459.213	9.41545	0.0418472	HMDB0272466	PGP(16:1(9Z)/20:5(7Z,9Z,11E,13E,17Z)-3OH(5,6,15))
9.81_269.1724m/z	269.172	9.80767	0.00373863	HMDB0031885	6-Hydroxypentadecanedioic acid
